# Supplementary material for: Capacity Planning (Capital, Staff and Costs) of Inpatient Maternity Services: Pitfalls for the Unwary
Source: Int J Environ Res Public Health. 2025 Jan 10;22(1):87. doi: 10.3390/ijerph22010087 (PMC11764809; doi:10.3390/ijerph22010087)
Supplement: Supplementary file 1 [file ijerph-22-00087-s001.zip › Supplementary material S1.xlsx]

## Sheet: Maternity LOS trend
Estimated real LOS
ICD-10	Description	1998/99	1999/00	2000/01	2001/02	2002/03	2003/04	2004/05	2005/06	2006/07	2007/08	2008/09	2009/10	2010/11	2011/12	2012/13	2013/14	2014/15	2015/16	2016/17	2017/18	2018/19	2019/20	2020/21	2021/22	2022/23	Trend	2003/04 to 2022/23		ICD-10	Description	ICD-10	2003/04	2011/12	2022/23	Trend
O94	Sequelae complication of pregnancy, etc	0.5	0.5	0.5	0.5	0.5	0.5	0.5	0.5	0.5	0.5	0.5	0.5	0.5	0.5	0.5	0.5	0.5	0.5	0.5	0.5	0.607	0.607	0.607	0.607	0.607		0.107		O94	Sequelae complication of pregnancy, etc	O94	0.5	0.5	0.607
O04	Medical abortion	0.625506	0.608105	0.606674	0.610548	0.612189	0.623772	0.688508	0.616676	0.597839	0.611062	0.606727	0.633821	0.635435	0.633738	0.652578	0.646759	0.658776	0.663428	0.665109	0.690705	0.718341	0.726268	0.826615	0.845418	0.882506		0.258734		O04	Medical abortion	O04	0.623772	0.633738	0.882506
O02	Other abnormal products of conception	0.746671	0.726923	0.732128	0.753002	0.798813	0.839655	0.833968	0.751048	0.727165	0.695085	0.684032	0.630297	0.631612	0.659401	0.677478	0.702529	0.701305	0.727625	0.713523	0.727478	0.731125	0.747078	0.764339	0.779666	0.795053		-0.0446017		O47	False labour	O47	0.648128	0.793164	1.50717
O47	False labour	0.760415	0.674788	0.671106	0.652287	0.620899	0.648128	0.610632	0.592724	0.564409	0.535191	0.580288	0.652908	0.722399	0.793164	0.968515	1.13042	1.22042	1.30767	1.26896	1.48475	1.43513	1.41737	1.33288	1.47561	1.50717		0.85904		O06	Unspecified abortion	O06	0.685284	0.689366	0.9075
O05	Other abortion	0.777453	1.21041	1.19492	3.40817	0.870678	0.791989	0.977923	1.23833	0.92	1.18731	1.53293	0.786415	0.33125	1.20529	0.939677	0.893529	1.45857	1.214	0.714118	0.856667	0.677436	0.896875	0.965833	1.41762	0.923333		0.131344		O25	Malnutrition in pregnancy	O25	0.77625	1.38	3.21214
O20	Haemorrhage in early pregnancy	0.987687	0.963954	0.933612	0.89419	0.870655	0.861341	0.820608	0.750887	0.757415	0.689248	0.693995	0.676118	0.651576	0.666838	0.710036	0.717366	0.71811	0.725694	0.708769	0.730282	0.708859	0.70638	0.669301	0.672573	0.684042		-0.1773		O05	Other abortion	O05	0.791989	1.20529	0.923333
O06	Unspecified abortion	1.08415	0.995192	0.887113	0.991101	0.543372	0.685284	1.03082	0.923148	0.896395	1.00883	0.82073	0.774401	0.698178	0.689366	1.07914	0.955278	0.912222	0.337222	0.319459	0.874423	1.12705	0.931984	0.868372	0.753824	0.9075		0.222216		O02	Other abnormal products of conception	O02	0.839655	0.659401	0.795053
O03	Spontaneous abortion	1.10708	1.11383	1.1054	1.09622	1.06417	1.09057	1.03906	1.00009	0.955173	0.965145	0.921187	0.870146	0.876839	0.894845	0.913855	0.918081	0.92019	0.916251	0.926439	0.924117	0.95138	0.933347	0.942994	0.905768	0.932811		-0.157756		O20	Haemorrhage in early pregnancy	O20	0.861341	0.666838	0.684042
O95	Obstetric death of unspecified cause	1.20944	2.42271		1.55675	0.69	0.5175	1.656	0.69	1.035	2.415	0.69																-0.5175		O03	Spontaneous abortion	O03	1.09057	0.894845	0.932811
O08	Complications following abortion ectopic/molar pregnancy	1.24468	1.30322	1.30495	1.40925	1.33342	1.36763	1.38003	1.26752	1.28591	1.33788	1.10831	1.12059	1.10703	1.07985	1.08956	1.1222	1.33539	1.12318	1.05121	1.13126	1.001	1.06474	1.1966	0.924595	1.04722		-0.320409		O36	Maternal care for other known or suspected fetal problems	O36	1.09557	1.02528	1.19295
O07	Failed attempted abortion	1.25196	1.32201	1.41476	1.19617	1.11611	1.18544	1.17245	1.12087	1.12688	1.00761	0.962983	0.981374	1.22479	1.26926	0.946207	1.08349	1.0911	1.2645	1.19214	1.16647	1.14381	1.13181	1.1432	1.07826	1.08333		-0.102108		O26	Maternal care for other conditions related to pregnancy	O26	1.13588	0.920009	0.822049
O36	Maternal care for other known or suspected fetal problems	1.26946	1.18264	1.14551	1.06878	1.05638	1.09557	1.061	1.00866	0.997931	0.950546	1.07514	1.01479	1.00644	1.02528	1.08015	1.0896	1.09389	1.11574	1.15953	1.19888	1.21472	1.23051	1.14903	1.20259	1.19295		0.0973744		O07	Failed attempted abortion	O07	1.18544	1.26926	1.08333
O01	Hydatidiform mole	1.31321	1.60406	1.55604	1.38405	1.14288	1.25895	1.31646	1.34391	1.31622	1.57768	1.41874	1.42379	0.927392	0.933216	0.881743	0.928798	0.772883	0.871552	0.855214	0.890163	0.753891	0.783951	0.839307	0.820889	0.822659		-0.436287		O01	Hydatidiform mole	O01	1.25895	0.933216	0.822659
O26	Maternal care for other conditions related to pregnancy	1.3595	1.2892	1.18215	1.18288	1.14302	1.13588	1.0665	1.03272	0.931762	0.894871	0.952107	0.944022	0.916084	0.920009	0.930274	0.950305	0.983108	0.981668	0.969224	0.951246	0.939707	0.925921	0.857886	0.879481	0.822049		-0.313828		O12	Gestational oedema/proteinuria without hypertension	O12	1.29695	0.930131	0.787119
O99	Other maternal diseases CE complicating pregnancy, etc	1.65471	1.56698	1.4493	1.44292	1.52988	1.49042	1.39101	1.35407	1.25915	1.28986	1.37422	1.43324	1.6279	1.55846	1.60253	1.6154	1.5826	1.61575	1.60716	1.57212	1.51681	1.4975	1.36878	1.42202	1.37929		-0.111127		O08	Complications following abortion ectopic/molar pregnancy	O08	1.36763	1.07985	1.04722
O12	Gestational oedema/proteinuria without hypertension	1.68737	1.57614	1.46956	1.32964	1.28731	1.29695	1.18369	1.08359	0.962068	0.92763	0.919699	0.967493	0.918854	0.930131	1.04367	0.942959	0.990022	0.997234	0.984136	0.965642	0.950746	0.904431	0.840285	0.817571	0.787119		-0.509829		O28	Abnormal findings on antenatal screening of mother	O28	1.38026	1.27967	0.988043
O43	Placental disorders	1.76105	2.40785	2.05671	2.17189	1.97895	2.04245	2.05828	1.97911	2.00207	1.88725	1.98176	2.28487	2.06935	1.98182	2.41835	2.55117	2.58746	2.80052	2.42806	2.7967	2.77311	2.78057	2.28739	2.65869	2.54449		0.502043		O99	Other maternal diseases CE complicating pregnancy, etc	O99	1.49042	1.55846	1.37929
O25	Malnutrition in pregnancy	1.86206	2.94387	2.07567	0.690633	3.519	0.77625	3.795	1.963	6.21	4.347	2.32583	2.66143	2.5875	1.38	2.23667	0.25	2.18111	59.12	1.8275	1.13479	1.50679	1.48722	2.63136	2.63722	3.21214		2.43589		O16	Unspecified maternal hypertension	O16	1.5533	1.23894	1.28952
O31	Complications specific to multiple gestation	1.88688	2.3446	2.21974	2.08412	1.81384	2.03249	1.9898	2.30263	2.69263	2.44463	3.06351	3.27776	2.5444	2.65053	2.90117	2.74056	2.49716	2.53883	2.65223	2.67156	2.04649	2.65199	1.7988	2.21055	2.70349		0.670996		O23	Infections of genitourinary tract in pregnancy	O23	1.63299	1.22695	1.11954
O41	Other disorders of amniotic fluid & membranes	1.93036	1.93516	1.7754	1.73078	1.79446	1.69787	1.54149	1.5004	1.48938	1.48547	1.68452	1.70838	1.70971	2.08849	2.33625	2.58399	2.80778	2.83145	2.95599	2.89486	3.06051	3.16079	3.19706	3.53516	3.55398		1.85611		O46	Antepartum haemorrhage NEC	O46	1.66222	1.30417	1.32915
O28	Abnormal findings on antenatal screening of mother	1.95555	1.83634	1.47129	1.47	1.23238	1.38026	1.28809	1.31038	1.22949	1.05046	1.18431	1.05268	0.994385	1.27967	1.50558	0.924866	0.933465	0.871272	0.888812	1.26083	0.949213	1.05183	0.941593	0.962176	0.988043		-0.39222		O35	Maternal care for known/suspected fetal abnormality/damage	O35	1.69498	0.761215	1.9068
O80	Single spontaneous delivery	2.01135	1.85988	1.82508	1.77256	1.80982	1.78882	1.62551	1.57589	1.45619	1.36201	1.35468	1.32434	1.30012	1.21991	1.20563	1.1739	1.16564	1.17898	1.14712	1.13039	1.12853	1.13253	1.1138	1.25327	1.18139		-0.607424		O41	Other disorders of amniotic fluid & membranes	O41	1.69787	2.08849	3.55398
O23	Infections of genitourinary tract in pregnancy	2.01199	1.88194	1.76165	1.67415	1.63976	1.63299	1.50063	1.43912	1.33112	1.23496	1.26362	1.23669	1.24046	1.22695	1.233	1.32101	1.30378	1.31263	1.3101	1.27724	1.26097	1.28457	1.11254	1.17911	1.11954		-0.513446		O80	Single spontaneous delivery	O80	1.78882	1.21991	1.18139
O46	Antepartum haemorrhage NEC	2.0544	1.90716	1.86661	1.73659	1.67877	1.66222	1.5594	1.46661	1.40257	1.33049	1.35453	1.33022	1.27613	1.30417	1.30599	1.32315	1.34568	1.32568	1.37211	1.32717	1.32289	1.38799	1.30838	1.32352	1.32915		-0.333068		O89	Complications of anaesthesia during the puerperium	O89	1.85598	1.48235	1.39593
O29	Complications of anaesthesia during pregnancy	2.05465	2.86116	3.43676	2.24564	4.25978	3.08312	1.4315	1.61318	1.66534	1.4619	1.849	1.73333	1.26038	1.37986	1.88636	1.26824	0.974314	1.45797	1.24767	0.979359	1.43618	1.65408	1.14365	1.06259	1.41218		-1.67095		O90	Complications of the puerperium, NEC	O90	2.01837	1.45489	1.07472
O35	Maternal care for known/suspected fetal abnormality/damage	2.09763	1.95047	1.97928	1.88421	1.8754	1.69498	1.63423	1.58465	1.56785	0.996389	1.07438	1.01537	0.893742	0.761215	0.786786	0.997727	1.28157	1.22436	1.19528	1.31372	1.42105	1.39441	1.42423	1.61889	1.9068		0.211816		O31	Complications specific to multiple gestation	O31	2.03249	2.65053	2.70349
O85	Puerperal sepsis	2.10769	2.42686	2.55691	2.48928	2.73216	2.98442	3.19191	2.86499	2.97398	3.36372	3.21284	3.30724	3.55884	3.53586	3.31517	3.71482	3.10587	3.39177	3.37576	3.63842	3.43614	3.54291	3.34965	3.40476	3.27033		0.285903		O43	Placental disorders	O43	2.04245	1.98182	2.54449
O16	Unspecified maternal hypertension	2.12426	1.9081	1.81042	1.60982	1.53808	1.5533	1.48893	1.36333	1.25311	1.15947	1.19944	1.14826	1.1374	1.23894	1.34693	1.2929	1.27087	1.31303	1.36275	1.29078	1.35959	1.32052	1.27119	1.29647	1.28952		-0.263783		O70	Perineal laceration during delivery	O70	2.08554	1.56947	1.65432
O70	Perineal laceration during delivery	2.2025	2.09002	2.10372	2.06082	2.09798	2.08554	1.93587	1.87158	1.75003	1.69004	1.67088	1.65071	1.57571	1.56947	1.56027	1.56927	1.57391	1.5898	1.5922	1.5921	1.62247	1.62432	1.53784	1.61035	1.65432		-0.431214		O22	Venous complications & haemorrhoids in pregnancy	O22	2.12239	1.6087	1.23938
O89	Complications of anaesthesia during the puerperium	2.25007	2.32227	2.00635	2.09718	2.05888	1.85598	1.94379	1.66566	2.06762	2.22127	1.66867	1.47351	1.49527	1.48235	1.40435	1.38621	1.47877	1.25866	1.23897	1.27364	1.68403	1.22613	1.12001	1.23091	1.39593		-0.460053		O48	Prolonged pregnancy	O48	2.21182	1.96926	1.66922
O72	Postpartum haemorrhage	2.30837	2.25283	2.32257	2.38332	2.71663	2.56362	2.59344	2.49085	2.4861	2.44593	2.38424	2.37348	2.37331	2.32224	2.35316	2.38076	2.36915	2.36896	2.32704	2.34231	2.33855	2.4183	2.14512	2.18269	2.1711		-0.39252		O87	Venous complications & haemorrhoids in the puerperium	O87	2.24386	2.50984	1.66857
O73	Retained placenta & membranes without haemorrhage	2.34188	2.27702	2.16078	2.2384	2.30785	2.53281	2.23299	2.14212	2.0488	1.92513	2.02209	1.86783	1.86561	1.88435	1.86748	1.93059	1.91226	1.91488	1.84079	1.91934	1.80043	1.87743	1.73814	1.73257	1.72845		-0.804364		O13	Gestational hypertension without significant proteinuria	O13	2.26208	1.80577	1.66637
O69	Labour & delivery complicated by umbilical cord comps	2.34766	2.32884	2.35504	2.33132	2.50215	2.47133	2.39307	2.48255	2.38003	2.4188	2.44193	2.47787	2.44711	2.87721	2.58229	2.69284	2.72232	2.96676	2.99553	2.98182	2.95677	2.93419	3.13115	3.38799	3.49397		1.02263		O71	Other obstetric trauma	O71	2.31238	1.84702	2.26901
O91	Infections of breast associated with childbirth	2.45754	2.67768	2.4575	2.44066	2.60838	2.3517	2.40049	2.28165	2.10645	2.18947	2.05288	1.89065	1.95652	1.97696	2.08369	2.01615	2.09726	2.07917	2.02968	2.0721	1.98066	1.95909	1.80454	1.80364	1.8469		-0.504796		O92	Other disorders of breast & lactation associated with childbirth	O92	2.34744	1.88059	1.13115
O48	Prolonged pregnancy	2.46838	2.40249	2.4067	2.34467	2.28435	2.21182	2.16122	2.14242	2.01418	1.98935	2.06844	1.98529	1.9508	1.96926	1.93786	1.83674	1.87089	1.84352	1.76071	1.72838	1.68603	1.69337	1.5161	1.60745	1.66922		-0.542602		O91	Infections of breast associated with childbirth	O91	2.3517	1.97696	1.8469
O71	Other obstetric trauma	2.52156	2.39017	2.49032	2.29623	2.49662	2.31238	2.16824	2.11694	2.05476	1.93783	1.89376	1.83141	1.81553	1.84702	1.91196	1.95478	1.87639	1.97417	2.1308	2.25729	2.39408	2.20897	2.22356	2.30872	2.26901		-0.0433724		O42	Premature rupture of membranes	O42	2.35496	1.67442	1.72205
O21	Excessive vomiting in pregnancy	2.71812	2.68019	2.6187	2.5832	2.59198	2.56898	2.48212	2.37467	2.22346	2.07785	2.05981	1.96543	1.87953	1.71786	1.62826	1.53522	1.45975	1.37341	1.29803	1.26255	1.20688	1.27057	1.16655	1.18468	1.1581		-1.41088		O69	Labour & delivery complicated by umbilical cord comps	O69	2.47133	2.87721	3.49397
O13	Gestational hypertension without significant proteinuria	2.74574	2.56254	2.53206	2.49703	2.32825	2.26208	2.12163	2.12131	2.04699	1.96141	2.01124	1.81214	1.78599	1.80577	1.80016	1.85217	1.86089	1.9016	1.88029	1.84471	1.80508	1.83177	1.66567	1.67963	1.66637		-0.595708		O98	Maternal infectious/parasitic dis. CE complicating pregnancy, etc	O98	2.50717	2.64395	1.79588
O83	Other assisted single delivery	2.95654	3.38351	3.85715	3.3009	2.76223	3.05759	2.80919	2.88593	2.84593	2.48851	1.97667	2.48016	2.75947	2.18779	2.39957	3.04121	3.142	2.44289	2.07877	2.31862	1.94697	2.77771	2.327	1.63597	2.88321		-0.174373		O73	Retained placenta & membranes without haemorrhage	O73	2.53281	1.88435	1.72845
O92	Other disorders of breast & lactation associated with childbirth	2.97939	3.05325	2.51129	2.74633	2.94791	2.34744	2.06967	2.0253	1.98351	1.82117	2.2041	2.087	2.11181	1.88059	1.66726	1.58616	1.57923	1.50242	1.4756	1.38781	1.18995	1.29258	1.25935	1.22711	1.13115		-1.21629		O40	Polyhydramnios	O40	2.5456	1.59705	1.90652
O22	Venous complications & haemorrhoids in pregnancy	3.05738	2.7508	2.63273	2.29339	2.35463	2.12239	2.07883	2.58785	1.88831	1.63048	1.84567	1.61228	1.58484	1.6087	1.54572	1.63535	1.57251	1.54686	1.62973	1.52992	1.2907	1.36035	1.13131	1.23362	1.23938		-0.883005		O72	Postpartum haemorrhage	O72	2.56362	2.32224	2.1711
O90	Complications of the puerperium, NEC	3.06418	2.65018	2.50446	2.30055	2.24951	2.01837	1.94364	1.73051	1.6442	1.53089	1.52431	1.54776	1.61598	1.45489	1.44047	1.25811	1.28737	1.26171	1.26691	1.19979	1.15906	1.11811	1.04809	1.08087	1.07472		-0.94365		O21	Excessive vomiting in pregnancy	O21	2.56898	1.71786	1.1581
O62	Abnormalities of forces of labour	3.22623	3.26207	3.19338	3.32394	3.15507	2.97251	3.01609	2.9072	2.70236	2.51235	2.73628	2.91678	2.9112	2.98884	2.94403	2.99168	3.03582	3.12505	3.11938	3.16064	3.24888	3.34704	3.10134	3.33524	3.46946		0.496947		O24	Diabetes mellitus in pregnancy	O24	2.65792	2.3569	2.29512
O10	Pre-existing hypertension complicating pregnancy, etc	3.3285	3.31247	2.85585	3.14239	2.45464	2.6922	2.61739	2.38413	2.7041	2.03151	2.16382	1.77712	1.87574	1.88912	1.87236	1.87349	1.8481	1.94071	2.0036	1.7765	1.7888	1.73758	1.60175	1.69694	1.66243		-1.02977		O10	Pre-existing hypertension complicating pregnancy, etc	O10	2.6922	1.88912	1.66243
O98	Maternal infectious/parasitic dis. CE complicating pregnancy, etc	3.35534	2.77761	2.67458	2.60017	2.53802	2.50717	2.59301	3.26795	2.70913	2.49522	2.66424	2.70849	2.69305	2.64395	1.93312	1.88302	1.81506	1.74728	1.71015	1.89831	1.81631	1.8563	2.18027	2.13271	1.79588		-0.711292		O74	Complications of anaesthesia during labour & delivery	O74	2.82125	2.41806	1.53728
O67	Labour & delivery comp by intrapartum haemorrh NEC	3.36684	3.95682	3.9045	3.71561	3.63887	3.28942	3.02631	3.12171	2.92547	2.73243	2.5323	2.59071	2.48304	2.41239	2.49847	2.40257	2.30439	2.29512	2.25601	2.38756	2.36779	2.23921	2.35978	2.08315	2.06308		-1.22634		O86	Other puerperal infections	O86	2.91275	2.00631	1.5192
O86	Other puerperal infections	3.43787	3.15922	3.14314	2.80285	3.24404	2.91275	2.5623	2.48469	2.3956	2.33948	2.25956	2.19736	2.17406	2.00631	2.11251	2.09662	2.15161	2.11984	2.00662	1.87554	1.80208	1.71773	1.5143	1.61939	1.5192		-1.39355		O30	Multiple gestation	O30	2.91746	2.21172	2.5912
O42	Premature rupture of membranes	3.44831	2.98987	2.9845	2.72461	2.64227	2.35496	2.24293	2.06489	1.90691	1.7358	1.80695	1.74045	1.67732	1.67442	1.60797	1.70756	1.71585	1.72397	1.72592	1.76502	1.75793	1.75632	1.61124	1.63277	1.72205		-0.632913		O62	Abnormalities of forces of labour	O62	2.97251	2.98884	3.46946
O68	Labour & delivery complicated by fetal stress	3.50011	3.31096	3.29668	3.18541	3.32362	3.32994	3.22363	3.13777	3.01678	2.93667	2.93021	2.923	2.87759	2.8951	2.90299	2.99366	3.01063	3.05112	3.09147	3.15306	3.17745	3.19429	2.93606	3.07705	3.28576		-0.0441756		O81	Single delivery by forceps & vacuum extractor	O81	2.98114	2.35007	1.933
O75	Other complications of labour & delivery NEC	3.53323	2.92271	3.0477	2.94256	3.25727	3.07079	2.92642	2.94128	2.51436	2.38825	2.47123	2.47522	2.21314	2.16898	2.2427	2.22739	2.26999	2.45103	2.44071	2.56107	2.6879	2.82228	2.69452	2.85078	2.97283		-0.0979535		O85	Puerperal sepsis	O85	2.98442	3.53586	3.27033
O87	Venous complications & haemorrhoids in the puerperium	3.54279	3.09307	3.34376	3.19068	2.95358	2.24386	2.6707	2.81043	2.26549	1.84852	2.4027	2.28683	2.23888	2.50984	2.25488	2.23234	2.86529	2.12779	1.86919	2.07882	1.52562	1.47541	1.55853	1.97725	1.66857		-0.575282		O83	Other assisted single delivery	O83	3.05759	2.18779	2.88321
O40	Polyhydramnios	3.55549	3.40354	2.95442	3.01214	2.65822	2.5456	2.38912	2.07321	2.11989	2.07774	1.76541	1.74182	1.49926	1.59705	1.75692	1.75263	1.83848	1.83313	1.88337	1.8785	1.79511	1.86641	1.92648	1.92534	1.90652		-0.639081		O75	Other complications of labour & delivery NEC	O75	3.07079	2.16898	2.97283
O74	Complications of anaesthesia during labour & delivery	3.58211	2.78726	3.25935	2.5536	2.97343	2.82125	2.05414	2.25344	2.10355	1.93037	1.95125	1.61608	1.77858	2.41806	1.39214	1.55075	1.55502	1.69761	1.66064	1.62838	1.59711	1.65655	1.30856	1.63748	1.53728		-1.28397		O29	Complications of anaesthesia during pregnancy	O29	3.08312	1.37986	1.41218
O81	Single delivery by forceps & vacuum extractor	3.65541	2.87283	2.80401	2.70112	2.90938	2.98114	2.70196	2.67542	2.50351	2.45349	2.38826	2.36257	2.39091	2.35007	2.32815	2.51849	2.44203	2.46093	2.55261	2.42659	2.54221	2.38521	2.45284	2.47167	1.933		-1.04814		O00	Ectopic pregnancy	O00	3.10771	1.80244	1.48645
O63	Long labour	3.73825	3.52892	3.56626	3.49755	3.62009	3.56155	3.38683	3.31045	3.1938	3.11272	3.10882	3.10146	3.07929	3.07859	3.14814	3.1844	3.27936	3.36713	3.41126	3.52179	3.60697	3.63994	3.40541	3.52882	3.64344		0.0818825		O67	Labour & delivery comp by intrapartum haemorrh NEC	O67	3.28942	2.41239	2.06308
O24	Diabetes mellitus in pregnancy	3.79371	3.15693	3.18044	2.84898	2.68727	2.65792	2.35919	2.12664	2.04919	2.07331	2.45688	2.39915	2.29934	2.3569	2.47242	2.43177	2.51314	2.54114	2.45699	2.43939	2.41371	2.42613	2.19889	2.27581	2.29512		-0.362801		O68	Labour & delivery complicated by fetal stress	O68	3.32994	2.8951	3.28576
O00	Ectopic pregnancy	3.89361	3.68637	3.57684	3.44516	3.25947	3.10771	2.9894	2.83412	2.47416	2.34131	2.11924	2.1311	1.92654	1.80244	1.74375	1.70264	1.65157	1.60974	1.57946	1.56832	1.55536	1.52261	1.45087	1.47302	1.48645		-1.62126		O34	Maternal care known/suspected abnormality pelvic organs	O34	3.51198	2.36753	1.8027
O65	Obstructed labour due to maternal pelvic abnormality	4.06647	3.92921	4.04159	3.63388	3.63503	3.54697	3.34548	4.11198	3.20279	3.02411	2.74587	2.77666	2.70795	2.84824	3.15327	2.82506	3.38212	3.28346	3.35532	3.71173	3.3266	3.20059	3.3546	3.35483	2.93631		-0.610657		O66	Other obstructed labour	O66	3.53664	2.77534	3.10828
O30	Multiple gestation	4.11817	3.8275	3.33128	3.41842	3.03246	2.91746	2.59315	2.26528	2.10668	2.13391	2.08784	1.94761	1.72962	2.21172	2.48724	2.19066	2.42375	2.37909	2.37697	2.35972	2.42253	2.4325	2.46917	2.32024	2.5912		-0.326258		O65	Obstructed labour due to maternal pelvic abnormality	O65	3.54697	2.84824	2.93631
O66	Other obstructed labour	4.11849	3.88002	3.96369	3.72742	3.66225	3.53664	3.31695	3.48739	2.98907	2.79301	2.73049	2.76449	2.76222	2.77534	2.77137	2.85955	2.95689	2.90384	2.92906	3.042	3.01171	4.35256	2.95907	3.00181	3.10828		-0.428361		O32	Matern care for known/suspected malpresentation of fetus	O32	3.5581	2.53545	2.33782
O34	Maternal care known/suspected abnormality pelvic organs	4.2045	4.0332	3.84647	3.71839	3.59058	3.51198	3.25767	3.05341	2.85969	2.66338	2.62618	2.56863	2.43643	2.36753	2.2982	2.2518	2.19317	2.13341	2.03768	1.96767	1.91871	1.88734	1.69222	1.75549	1.8027		-1.70928		O63	Long labour	O63	3.56155	3.07859	3.64344
O32	Matern care for known/suspected malpresentation of fetus	4.3406	4.13556	3.95524	3.79525	3.623	3.5581	3.23276	3.01332	2.82665	2.58032	2.59696	2.58636	2.55471	2.53545	2.57417	2.57441	2.52191	2.53502	2.5221	2.48568	2.44077	2.43338	2.21946	2.28112	2.33782		-1.22028		O33	Maternal care for known/suspected disproportion	O33	3.73291	2.57837	2.31645
O33	Maternal care for known/suspected disproportion	4.62251	3.98523	4.05476	3.75629	3.96038	3.73291	3.46644	3.1094	2.9555	2.94496	2.59749	2.65505	2.60333	2.57837	2.43702	2.40081	2.79051	2.48823	2.98675	2.68224	2.47628	2.53756	2.38548	2.2736	2.31645		-1.41647		O64	Obstructed labour malposition & malpresentation of fetus	O64	4.10385	3.39361	3.69085
O64	Obstructed labour malposition & malpresentation of fetus	4.65971	4.45809	4.32114	4.23498	4.4038	4.10385	3.93977	3.8702	3.71197	3.59341	3.49661	3.52806	3.39326	3.39361	3.45827	3.541	3.56898	3.67818	3.65822	3.77778	3.68195	3.69307	3.33272	3.60827	3.69085		-0.413008		O82	Single delivery by caesarean section	O82	4.28799	2.64491	1.66225
O60	Preterm labour & delivery	5.19672	4.99711	5.04301	4.693	4.97451	4.90069	4.74628	4.69693	4.48415	4.3635	4.32998	4.12619	4.0312	4.02335	3.75736	3.80312	3.70267	3.67855	3.61923	3.63901	3.66123	3.76305	3.50029	3.69977	3.92217		-0.978522		O60	Preterm labour & delivery	O60	4.90069	4.02335	3.92217
O14	Gestational hypertension with significant proteinuria	5.48379	5.13924	5.21098	4.81047	5.06017	5.20961	5.07585	4.79998	4.4047	4.41658	4.44962	4.29503	4.35405	4.53616	4.43921	4.56288	4.50158	4.58588	4.61567	4.46274	4.519	4.45788	3.99337	4.08669	4.03489		-1.17472		O11	Pre-existing hypertensive disorder superimposed proteinuria	O11	5.05502	5.8939	5.70545
O45	Premature separation of placenta [abruptio placentae]	5.58564	5.19274	5.9289	5.47618	5.21385	5.4005	5.57722	5.01449	4.63005	4.57767	4.46074	4.65679	4.43219	4.29459	4.28451	4.05607	4.32758	4.06944	4.06451	4.22646	4.1319	4.06739	3.69828	3.90884	4.14154		-1.25895		O14	Gestational hypertension with significant proteinuria	O14	5.20961	4.53616	4.03489
O82	Single delivery by caesarean section	5.75661	4.53241	4.52745	4.31216	4.6006	4.28799	4.20833	3.83374	3.56009	3.28999	3.28463	2.97268	2.78384	2.64491	2.35272	2.30461	2.20867	2.14452	2.01069	1.92945	1.861	1.82699	1.66761	1.65762	1.66225		-2.62574		O45	Premature separation of placenta [abruptio placentae]	O45	5.4005	4.29459	4.14154
O61	Failed induction of labour	6.18901	5.85344	5.80202	5.6453	5.71398	5.84042	5.43517	5.77535	5.02424	5.06043	5.04033	5.09771	4.94499	4.95717	4.94889	4.89027	4.93687	4.90806	4.83586	4.97313	4.86454	4.94214	4.45264	4.69375	4.68449		-1.15593		O61	Failed induction of labour	O61	5.84042	4.95717	4.68449
O11	Pre-existing hypertensive disorder superimposed proteinuria	6.23894	5.00823	5.22532	4.99894	5.55757	5.05502	5.30778	5.75649	5.68999	4.6241	4.72413	5.30445	4.94687	5.8939	5.46552	5.61532	5.53355	5.74294	6.03656	6.67852	6.13045	5.83643	5.32918	5.41493	5.70545		0.650435		O15	Eclampsia	O15	6.25965	5.48182	4.00049
O15	Eclampsia	6.95045	6.60568	6.54198	6.61671	6.32004	6.25965	6.72236	6.72768	6.05906	5.63215	5.41659	5.39299	5.53498	5.48182	5.29315	5.33314	4.27791	4.54468	4.58723	4.49524	5.28018	4.63597	4.17374	4.97288	4.00049		-2.25915		O88	Obstetric embolism	O88	6.49613	3.99997	2.27473
O88	Obstetric embolism	6.98448	8.38701	5.63119	4.95068	5.99924	6.49613	5.57176	4.36351	4.16163	3.85338	5.66731	4.13523	3.52587	3.99997	3.52921	3.11807	2.87378	2.88157	2.64529	2.72437	2.70866	2.51181	2.07473	2.38759	2.27473		-4.2214		O44	Placenta praevia	O44	7.66952	5.19049	3.10862
O84	Multiple delivery	7.6769	6.52545	6.25666	5.99381	6.97512	6.50429	5.87779	6.54029	5.99584	5.94941	6.84261	6.64522	10.1969
O44	Placenta praevia	9.93346	8.83308	8.39391	8.40552	7.87829	7.66952	7.76425	7.25426	6.40825	6.25562	6.07602	5.76671	5.49282	5.19049	4.92908	4.67552	4.2432	4.15999	3.94913	3.77866	3.70927	3.74829	3.03671	3.07739	3.10862		-4.5609
